# Supplementary material for: SARS-CoV-2 Membrane Protein: From Genomic Data to Structural New Insights
Source: Int J Mol Sci. 2022 Mar 10;23(6):2986. doi: 10.3390/ijms23062986 (PMC8948900; doi:10.3390/ijms23062986)
Supplement: Supplementary file 1 [file ijms-23-02986-s001.zip]

Archive with 2 entries (2 files):
- gisaid_acknowledgement.xlsx
- Supplementary Tables and Figures.pdf
