# Supplementary material for: SARS-CoV-2 Membrane Protein: From Genomic Data to Structural New Insights
Source: Int J Mol Sci. 2022 Mar 10;23(6):2986. doi: 10.3390/ijms23062986 (PMC8948900; doi:10.3390/ijms23062986)
Supplement: Supplementary file 1 [file ijms-23-02986-s001.zip › gisaid_acknowledgement.xlsx]

## Sheet: Table 1
We gratefully acknowledge the following Authors from the Originating laboratories responsible for obtaining the specimens, as well as the Submitting laboratories where the genome data were generated and shared via GISAID, on which this research is based.
All Submitters of data may be contacted directly via www.gisaid.org
Authors are sorted alphabetically.
Accession ID Originating Laboratory Submitting Laboratory Authors
EPI_ISL_1255104 Department of Infectious Disease Prevention and Control, Henan Provincial Center for Disease Control and Prevention				Department of Infectious Disease Prevention and Control, Henan Provincial Center for Disease Control and Prevention			Li,X., Lu,S., Wu,B. and Huang,X.
EPI_ISL_431013 Alaska State Virology Laboratory Alaska State Virology Laboratory Jack Chen
EPI_ISL_431014, EPI_ISL_431015, EPI_ISL_431016, EPI_ISL_431017, EPI_ISL_431018, EPI_ISL_431019			Alaska State Virology Laboratory Alaska State Virology Laboratory Jack Chen, Ph.D.
EPI_ISL_431080, EPI_ISL_431085 Yale COVID-19 Biorepository Grubaugh Lab - Yale School of Public Health Joseph Fauver, Tara Alpert, Anderson Brito, Anne Wyllie, Chantal Vogels, Mary Petrone, Cole Jensen, Chaney Kalinich, Isabel Ott, Arnau Casanovas, Catherine Muenker, Adam Moore, Alice Lu, Maria Tokuyama, Patrick Wong, Peiwen Lu, Saad Omer, Richard Martinello, Allison Nelson, Shelli Farhadian, Aki…
EPI_ISL_431101 Department of Microbiology,Gandhi Medical College and Hospital EPI_ISL_431102 Department of MicroBiology,Gandhi Medical College and Hospital,Secendrabad,Hyderabad,India EPI_ISL_431103 Department of Microbiology, Gandhi Medical College and Hospital, Secendrabad, Hyderabad, India EPI_ISL_431117 Department of Microbiology, Gandhi Medical College and Hospital, Secendrabad, Hyderabad, I…				Virus Research Laboratory, Department of Zoology, Osmania University,Hyderabad,India Department of Microbiology, Gandhi Medical College and Hospital, Secendrabad, Hyderabad Department of Microbiology, Gandhi Medical College and Hospital, Secendrabad, Hyderabad, India Department of Microbiology, Gandhi Medical College and Hospital, Secendrabad, Hyderabad, India		Muttineni Radhakrishna, Nagamani K, Thrilok Chander B, Raja Rao M, Kalyani Putty, Ravikumar P, Sunitha P, Pankaj Singh D, Anand Kumar K, Amit A. Upadhyay Steven E. Bosinger, Rama Amara Nagamani K, Muttineni Radhakrishna, Thrilok Chander B, Raja Rao M, Kalyani Putty, Ravikumar P, Sunitha P, Pankaj Singh D, Anand Kumar K, Amit A. Upadhyay, Steven E. Bosinger, Rama Amara Nagamani K, Muttineni Radhak…
EPI_ISL_431118, EPI_ISL_431180, EPI_ISL_431240, EPI_ISL_431782, EPI_ISL_431783, EPI_ISL_431784, EPI_ISL_431785		Fujian Center for Disease Control and Prevention Fujian Center for Disease Control and Prevention Lin Qi, Huang Zhimiao, Zhang Yanhua, Weng Yuwei
EPI_ISL_431944, EPI_ISL_432176, EPI_ISL_432177, EPI_ISL_432178, EPI_ISL_432179, EPI_ISL_432180, EPI_ISL_432181, EPI_ISL_432182, EPI_ISL_432183, EPI_ISL_432184, EPI_ISL_432185, EPI_ISL_432186, EPI_ISL_432187, EPI_ISL_432188, EPI_ISL_432189, EPI_ISL_432190, EPI_ISL_432191, EPI_ISL_432192, EPI_ISL_432193, EPI_ISL_432194, EPI_ISL_432195, EPI_ISL_432196, EPI_ISL_432197, EPI_ISL_432198, EPI_ISL_432199,…
see above Virology Department, Sheffield Teaching Hospitals NHS Foundation Trust / Virology Department, Sheffield Teaching Hospitals NHS Foundation Trust					COVID-19 Genomics UK (COG-UK) Consortium Thushan de Silva, Matthew Parker,Adri Angyal, Rebecca Brown, Luke Green, Rachel Tucker, Paul Parsons, Danielle Groves, Alex Keeley, Dave Partridge, Matthew Wyles, Benjamin Lindsey, Mehmet Yavuz, Mohammad Raza, Cariad Evans
EPI_ISL_432675, EPI_ISL_432691, EPI_ISL_432706	Queens Medical Centre, Clinical Microbiology Department / DeepSeq Nottingham				COVID-19 Genomics UK (COG-UK) Consortium Gemma Clark, Wendy Smith, Manjinder Khakh, Hannah Howson-Wells, Jonathan Ball, Patrick McClure, Joseph Chappell, Theocharis Tsoleridis, Nadine Holmes, Matthew Carlisle, Christopher Moore, Fei Sang, Johnny Debebe, Victoria Wright, Matthew Loose
EPI_ISL_432712, EPI_ISL_432713, EPI_ISL_432716, EPI_ISL_432720, EPI_ISL_432722, EPI_ISL_432724, EPI_ISL_432727, EPI_ISL_432732, EPI_ISL_432734, EPI_ISL_432742, EPI_ISL_432744, EPI_ISL_432746, EPI_ISL_432753, EPI_ISL_432762, EPI_ISL_432766, EPI_ISL_432768, EPI_ISL_432777, EPI_ISL_432780, EPI_ISL_432786, EPI_ISL_432788, EPI_ISL_432790, EPI_ISL_432799, EPI_ISL_432802, EPI_ISL_432804, EPI_ISL_432812,…
see above Virology Department, Sheffield Teaching Hospitals NHS Foundation Trust / Virology Department, Sheffield Teaching Hospitals NHS Foundation Trust					COVID-19 Genomics UK (COG-UK) Consortium Thushan de Silva, Matthew Parker,Adri Angyal, Rebecca Brown, Luke Green, Rachel Tucker, Paul Parsons, Danielle Groves, Alex Keeley, Dave Partridge, Matthew Wyles, Benjamin Lindsey, Mehmet Yavuz, Mohammad Raza, Cariad Evans
EPI_ISL_432868, EPI_ISL_432869, EPI_ISL_432870, EPI_ISL_432871, EPI_ISL_432872, EPI_ISL_432873, EPI_ISL_432874, EPI_ISL_432875, EPI_ISL_432876, EPI_ISL_432877, EPI_ISL_432878, EPI_ISL_432880, EPI_ISL_432881, EPI_ISL_432883, EPI_ISL_432885, EPI_ISL_432886, EPI_ISL_432888, EPI_ISL_432889, EPI_ISL_432890, EPI_ISL_432891, EPI_ISL_432892, EPI_ISL_432893, EPI_ISL_432894, EPI_ISL_432895, EPI_ISL_432897,…
see above Virology Department, Royal Infirmary of Edinburgh, NHS Lothian / School of Biological Sciences, University of Edinburgh / Institute of Genetics and Molecular Medicine, University of Edinburgh					COVID-19 Genomics UK (COG-UK) Consortium McHugh M, Dewar R, Rooke S, Gallagher M, Balcaza C, O'Toole A, Hill V, McCrone JT, Colquhoun R, Yu X, Jackson B, Rambaut A, Williams TC, Templeton K
EPI_ISL_432900, EPI_ISL_432916, EPI_ISL_432921, EPI_ISL_432925, EPI_ISL_432930, EPI_ISL_432935, EPI_ISL_432938, EPI_ISL_432942, EPI_ISL_432944, EPI_ISL_432951, EPI_ISL_432954, EPI_ISL_432955, EPI_ISL_432956, EPI_ISL_432961, EPI_ISL_432963, EPI_ISL_432965, EPI_ISL_432967, EPI_ISL_432970, EPI_ISL_432979, EPI_ISL_432984, EPI_ISL_432987, EPI_ISL_432988, EPI_ISL_432990, EPI_ISL_432992, EPI_ISL_432993,…
see above Queens Medical Centre, Clinical Microbiology Department / DeepSeq Nottingham					COVID-19 Genomics UK (COG-UK) Consortium Gemma Clark, Wendy Smith, Manjinder Khakh, Hannah Howson-Wells, Jonathan Ball, Patrick McClure, Joseph Chappell, Theocharis Tsoleridis, Nadine Holmes, Matthew Carlisle, Christopher Moore, Fei Sang, Johnny Debebe, Victoria Wright, Matthew Loose
EPI_ISL_433068, EPI_ISL_433069, EPI_ISL_433070, EPI_ISL_433071, EPI_ISL_433072, EPI_ISL_433073, EPI_ISL_433075, EPI_ISL_433076, EPI_ISL_433077, EPI_ISL_433078, EPI_ISL_433079, EPI_ISL_433080, EPI_ISL_433081, EPI_ISL_433082, EPI_ISL_433083, EPI_ISL_433084, EPI_ISL_433085, EPI_ISL_433086, EPI_ISL_433087, EPI_ISL_433088, EPI_ISL_433089, EPI_ISL_433090, EPI_ISL_433091, EPI_ISL_433092, EPI_ISL_433093,…
EPI_ISL_433195, EPI_ISL_433196, EPI_ISL_433197, EPI_ISL_433198, EPI_ISL_433200, EPI_ISL_433201, EPI_ISL_433202, EPI_ISL_433203, EPI_ISL_433204, EPI_ISL_433205, EPI_ISL_433206, EPI_ISL_433207, EPI_ISL_433208, EPI_ISL_433210, EPI_ISL_433211, EPI_ISL_433213, EPI_ISL_433214, EPI_ISL_433215, EPI_ISL_433216, EPI_ISL_433217, EPI_ISL_433218, EPI_ISL_433220, EPI_ISL_433221, EPI_ISL_433222, EPI_ISL_433223,…

## Sheet: Table 2
see above Virology Department, Royal Infirmary of Edinburgh, NHS Lothian / School of Biological Sciences, University of Edinburgh / Institute of Genetics and Molecular Medicine, University of Edinburgh		COVID-19 Genomics UK (COG-UK) Consortium McHugh M, Dewar R, Rooke S, Gallagher M, Balcaza C, O'Toole A, Hill V, McCrone JT, Colquhoun R, Yu X, Jackson B, Rambaut A, Williams TC, Templeton K
EPI_ISL_433270, EPI_ISL_433274, EPI_ISL_433276, EPI_ISL_433277, EPI_ISL_433278, EPI_ISL_433279, EPI_ISL_433280, EPI_ISL_433281, EPI_ISL_433282, EPI_ISL_433283, EPI_ISL_433284, EPI_ISL_433285, EPI_ISL_433286, EPI_ISL_433287, EPI_ISL_433288, EPI_ISL_433289, EPI_ISL_433291, EPI_ISL_433293, EPI_ISL_433294, EPI_ISL_433295, EPI_ISL_433298, EPI_ISL_433299, EPI_ISL_433302, EPI_ISL_433303, EPI_ISL_433304,…
see above West of Scotland Specialist Virology Centre, NHSGGC / MRC-University of Glasgow Centre for Virus Research		COVID-19 Genomics UK (COG-UK) Consortium Ana da Silva Filipe, Natasha Johnson, Kathy Smollett, Daniel Mair, Stephen Carmichael, Lily Tong, Jenna Nichols, Elihu Aranday-Cortes, Kirstyn Brunker, Yasmin Parr, Kyriaki Nomikou; Sarah McDonald, Marc Niebel, Patawee Asamaphan; Richard Orton, Joseph Hughes, Sreenu Vattipally, David L Robertson; Alasdair MacLean, Rory Gunson; Kathy Li, Natasha Jesudason, …
EPI_ISL_433374, EPI_ISL_433375, EPI_ISL_433376, EPI_ISL_433377, EPI_ISL_433378, EPI_ISL_433379, EPI_ISL_433380, EPI_ISL_433381, EPI_ISL_433382, EPI_ISL_433383, EPI_ISL_433384, EPI_ISL_433385, EPI_ISL_433386, EPI_ISL_433387, EPI_ISL_433388, EPI_ISL_433389, EPI_ISL_433390, EPI_ISL_433391, EPI_ISL_433392, EPI_ISL_433393, EPI_ISL_433394, EPI_ISL_433395, EPI_ISL_433396, EPI_ISL_433397, EPI_ISL_433398,…
see above Virology Department, Royal Infirmary of Edinburgh, NHS Lothian / School of Biological Sciences, University of Edinburgh / Institute of Genetics and Molecular Medicine, University of Edinburgh		COVID-19 Genomics UK (COG-UK) Consortium McHugh M, Dewar R, Rooke S, Gallagher M, Balcaza C, O'Toole A, Hill V, McCrone JT, Colquhoun R, Yu X, Jackson B, Rambaut A, Williams TC, Templeton K
EPI_ISL_433467, EPI_ISL_433469, EPI_ISL_433470, EPI_ISL_433471, EPI_ISL_433472, EPI_ISL_433478, EPI_ISL_433479, EPI_ISL_433480, EPI_ISL_433481, EPI_ISL_433482, EPI_ISL_433483, EPI_ISL_433484, EPI_ISL_433485, EPI_ISL_433486, EPI_ISL_433487, EPI_ISL_433488, EPI_ISL_433489, EPI_ISL_433490, EPI_ISL_433491, EPI_ISL_433492, EPI_ISL_433493, EPI_ISL_433494, EPI_ISL_433495, EPI_ISL_433496, EPI_ISL_433497 …
see above West of Scotland Specialist Virology Centre, NHSGGC / MRC-University of Glasgow Centre for Virus Research		COVID-19 Genomics UK (COG-UK) Consortium Ana da Silva Filipe, Natasha Johnson, Kathy Smollett, Daniel Mair, Stephen Carmichael, Lily Tong, Jenna Nichols, Elihu Aranday-Cortes, Kirstyn Brunker, Yasmin Parr, Kyriaki Nomikou; Sarah McDonald, Marc Niebel, Patawee Asamaphan; Richard Orton, Joseph Hughes, Sreenu Vattipally, David L Robertson; Alasdair MacLean, Rory Gunson; Kathy Li, Natasha Jesudason, …
EPI_ISL_433666, EPI_ISL_433667, EPI_ISL_433668, EPI_ISL_433669, EPI_ISL_433671, EPI_ISL_433672, EPI_ISL_433673, EPI_ISL_433674, EPI_ISL_433675, EPI_ISL_433676, EPI_ISL_433677, EPI_ISL_433678, EPI_ISL_433679, EPI_ISL_433680, EPI_ISL_433681, EPI_ISL_433682, EPI_ISL_433683, EPI_ISL_433684, EPI_ISL_433685, EPI_ISL_433686, EPI_ISL_433687, EPI_ISL_433688, EPI_ISL_433689, EPI_ISL_433690, EPI_ISL_433691,…
see above Department of Pathology, University of Cambridge COVID-19 Genomics UK (COG-UK) Consortium Luke W Meredith, M. Estee Torok , Myra Hosmillo, William L. Hamilton, Martin D. Curran, Theresa Feltwell, Grant Hall, Anna Yakovleva, Fahad A Khokhar, Charlotte J. Houldcroft, Laura G Caller, Aminu S. Jahun, Sarah L. Caddy, Ian Goodfellow EPI_ISL_434063, EPI_ISL_434064, EPI_ISL_434065, EPI_ISL_4340…
EPI_ISL_434347, EPI_ISL_434348, EPI_ISL_434349, EPI_ISL_434351, EPI_ISL_434352, EPI_ISL_434354, EPI_ISL_434355 EPI_ISL_434357, EPI_ISL_434360, EPI_ISL_434361, EPI_ISL_434362	Lab voor klinische biologie Onderzoeksgroep Virologie Laurens Lambrechts, Nick Vereecke, Marthe Pauwels, Jozefien De Clercq, Bruno Verhasselt, Linos Vandekerckhove, Hans Nauwynck, Sebastiaan Theuns Lab voor klinische biologie Onderzoeksgroep Virologie Nick Vereecke, Laurens Lambrechts, Marthe Pauwels, Jozefien De Clercq, Bruno Verhasselt, Linos Vandekerckhove, Hans Nauwynck, Sebastiaan Theuns
EPI_ISL_434366, EPI_ISL_434368, EPI_ISL_434369, EPI_ISL_434370, EPI_ISL_434371	Hospital AZ Rivierenland Institute of Tropical Medicine Philippe Selhorst, Colin Anthony

## Sheet: Table 3
EPI_ISL_434372, EPI_ISL_434373, EPI_ISL_434374, EPI_ISL_434375, EPI_ISL_434376, EPI_ISL_434377, EPI_ISL_434378, EPI_ISL_434379, EPI_ISL_434380, EPI_ISL_434381, EPI_ISL_434382, EPI_ISL_434383
see above	Hospital AZ Rivierenland					Institute of Tropical Medicine					Philippe Selhorst, Colin Anthony,
EPI_ISL_434384	Hospital AZ Rivierenland					Institute of Tropical Medicine					Philippe Selhorst, Colin Anthony
EPI_ISL_434455, EPI_ISL_434456, EPI_ISL_434457, EPI_ISL_434458, EPI_ISL_434459, EPI_ISL_434460, EPI_ISL_434461, EPI_ISL_434462, EPI_ISL_434463, EPI_ISL_434464, EPI_ISL_434465, EPI_ISL_434466, EPI_ISL_434467, EPI_ISL_434468, EPI_ISL_434469, EPI_ISL_434470, EPI_ISL_434471, EPI_ISL_434472, EPI_ISL_434473, EPI_ISL_434474, EPI_ISL_434475, EPI_ISL_434476, EPI_ISL_434477, EPI_ISL_434478, EPI_ISL_434479,…
see above Laboratory of Microbiology, Medical School, National and Kapodistrian University of Athens							Laboratory of Biology, Department of Medicine, Democritus University of Thrace						Kassela K., Bampali,M., Dovrolis,N., Gatzidou,E., Froukala,E., Stavropoulou,A., Veletza,S., Tsakris,A., Spanakis,N. and Karakasiliotis,I.
EPI_ISL_434487, EPI_ISL_434488, EPI_ISL_434489, EPI_ISL_434491, EPI_ISL_434492, EPI_ISL_434493, EPI_ISL_434495, EPI_ISL_434496, EPI_ISL_434497, EPI_ISL_434498, EPI_ISL_434500, EPI_ISL_434502, EPI_ISL_434503, EPI_ISL_434504, EPI_ISL_434505, EPI_ISL_434506, EPI_ISL_434507, EPI_ISL_434511, EPI_ISL_434512, EPI_ISL_434514, EPI_ISL_434515
see above Laboratoire National de Sante, Microbiology, Virology Laboratoire National de Sante, Microbiology, Epidemiology and Microbial Genomics												Anke Wienecke-Baldacchino, Ardashel Latsuzbaia, Jessica Tapp, Catherine Ragimbeau, Guillaume Fournier, Tamir Abdelrahman, Trung Nguyen Nguyen, Joel Mossong
EPI_ISL_434516 Biolab Diagnostic Laboratories Andersen lab at Scripps Research Issa Abu-Dayyeh, Ahmad Tibi, Lama Hussein, Lina Mohammad, Zein Naber, Amid Abdelnour with SEARCH Alliance San Diego
EPI_ISL_434517, EPI_ISL_434518, EPI_ISL_434519, EPI_ISL_434526, EPI_ISL_434527, EPI_ISL_434530					Robert Garry lab Andersen lab at Scripps Research Allison Smither, Gilberto Sabino-Santos, Patricia Snarski, Lilia Melnik, Antoinette Bell, Kaylynn Genemaras, Arnaud Drouin, Dahlene Fusco, Robert Garry with SEARCH Alliance San Diego
EPI_ISL_434533, EPI_ISL_434535 Area de Salud Alajuela Sur Inciensa, Instituto Costarricense de Investigación y Enseñanza en Nutrición y Salud EPI_ISL_434538 COOPESAIN Inciensa, Instituto Costarricense de Investigación y Enseñanza en Nutrición y Salud EPI_ISL_434539 Area de Salud Orotina Inciensa, Instituto Costarricense de Investigación y Enseñanza en Nutrición y Salud														Francisco Duarte, Hebleen Porras, Claudio Soto-Garita, Estela Cordero, Adriana Godinez & Melany Calderon Francisco Duarte, Hebleen Porras, Claudio Soto-Garita, Estela Cordero, Adriana Godinez & Melany Calderon Francisco Duarte, Hebleen Porras, Claudio Soto-Garita, Estela Cordero, Adriana Godinez & Melany Calderon
EPI_ISL_434541, EPI_ISL_434543, EPI_ISL_434545, EPI_ISL_434546, EPI_ISL_434547, EPI_ISL_434548, EPI_ISL_434549, EPI_ISL_434551				Puerto Rico Department of Health Centers for Disease Control and Prevention, Dengue Branch Gilberto A. Santiago, Glenda Gonzalez, Betzabel Flores, Keyla Charriez, Fabiola Cruz, Chaney Kalinich, Joseph Fauver, Jessica I. Falcon, Nathan Grubaugh, Jorge L. Munoz-Jordan
EPI_ISL_434555, EPI_ISL_434558 National Institutes of Health, University of the Philippines Manila										Philippine Genome Center Carlo M. Lapid, Francis A. Tablizo, Benedict A. Maralit, Jan Michael C. Yap, Raul V. Destura, Marissa M. Alejandria, El King D. Morado, Joshua Gregor A. Dizon, Jo-Hannah S. Llames, Shiela Mae M. Araiza, Kris P. Punayan, Kristianne Arielle D. Gabriel, Shebna Rose D. Fabilloren, Shana F. Genavia, Jarvin E. Nipales, Alessandra C. Sanchez, Haifa L.Gaza, Joy Ann Petronio-Santo…
EPI_ISL_434572 The National Institute of Public Health Center for Epidemiology and Microbiology									The National Institute of Public Health Center for Epidemiology and Microbiology						Alexander Nagy, Helena Jirincova, Ludmila Novakova, Dusan Trnka, Jaromira Vecerova
EPI_ISL_434586, EPI_ISL_434587, EPI_ISL_434588			Johns Hopkins Hospital Department of Pathology Johns Hopkins Hospital Department of Pathology Peter M. Thielen, Thomas Mehoke, Shirlee Wohl, Srividya Ramakrishnan, Oluwaseun Nwulia-Falade, Amanda Ernlund, Melanie Kirsche, Paul Morris, Norah Sadowski, Nídiá Trovao, Victoria Gniazdowski, Michael Schatz, Stuart C. Ray, Winston Timp, Heba Mostafa
EPI_ISL_434590, EPI_ISL_434592, EPI_ISL_434593, EPI_ISL_434594, EPI_ISL_434595, EPI_ISL_434596, EPI_ISL_434597, EPI_ISL_434598, EPI_ISL_434599, EPI_ISL_434600, EPI_ISL_434601, EPI_ISL_434602, EPI_ISL_434603, EPI_ISL_434604, EPI_ISL_434605 see above Virginia DCLS Virginia DCLS Virginia DCLS
EPI_ISL_434607, EPI_ISL_434608, EPI_ISL_434609, EPI_ISL_434610, EPI_ISL_434611, EPI_ISL_434612, EPI_ISL_434613, EPI_ISL_434614, EPI_ISL_434615		University of Wisconsin-Madison AIDS Vaccine Research Laboratories					University of Wisconsin-Madison AIDS Vaccine Research Laboratories									Gage Moreno, Katarina Braun, et al. AIDS Vaccine Research Laboratories
EPI_ISL_434616, EPI_ISL_434617, EPI_ISL_434618, EPI_ISL_434619, EPI_ISL_434620, EPI_ISL_434621, EPI_ISL_434622, EPI_ISL_434623, EPI_ISL_434624, EPI_ISL_434625, EPI_ISL_434626, EPI_ISL_434627, EPI_ISL_434628, EPI_ISL_434629, EPI_ISL_434630, EPI_ISL_434631, EPI_ISL_434632, EPI_ISL_434633, EPI_ISL_434634, EPI_ISL_434635
see above CHU Purpan - Laboratoire de Virologie - Institut Fédératif de Biologie EPI_ISL_434636 Lednicky Laboratory, Emerging Pathogens Institute, University of Florida								Laboratoire de virologie - École Nationale Vétérinaire de Toulouse Lednicky Laboratory at Emerging Pathogens Institute, University of Florida						Guillaume Croville, Jean-Luc Guérin, Jacques Izopet Elbadry,M.A., Subramaniam,K., Waltzek,T.B., Stephenson,C.J.,Gibson,J.C., Alam,M., Morris,J.G. Jr. and Lednicky,J.A.
EPI_ISL_434637 Lednicky Laboratory, Emerging Pathogens Institute, University Lednicky Laboratory, Emerging Pathogens Institute, University Elbadry,M.A.; Subramaniam,K.; Waltzek,T.B.; Gibson,J.C.; Stephenson,C.J.; Morris,J.G. Jr. and Lednicky,J.A.
of Florida. of Florida.
EPI_ISL_434638, EPI_ISL_434639, EPI_ISL_434640			Johns Hopkins Hospital Department of Pathology Johns Hopkins Hospital Department of Pathology Peter M. Thielen, Thomas Mehoke, Shirlee Wohl, Srividya Ramakrishnan, Oluwaseun Nwulia-Falade, Amanda Ernlund, Melanie Kirsche, Paul Morris, Norah Sadowski, Nídiá Trovao, Victoria Gniazdowski, Michael Schatz, Stuart C. Ray, Winston Timp, Heba Mostafa
EPI_ISL_434641, EPI_ISL_434642 Laboratoriemedicin The Public Health Agency of Sweden Oskar Karlsson Lindsjo, Maria Lind Karlberg, Anna-Malin Linde, Olov Svartstrom, Anna Risberg, Shaman Muradrasoli, Karin Tegmark-Wisell EPI_ISL_434643 Uppsala Narakut Aleris The Public Health Agency of Sweden Annika Nilsson, Oskar Karlsson Lindsjo, Maria Lind Karlberg, Anna-Malin Linde, Olov Svartstrom, Anna Risbe…
Tegmark-Wisell EPI_ISL_434653 Trollbackens VC The Public Health Agency of Sweden Amelie Holmqvist, Oskar Karlsson Lindsjo, Maria Lind Karlberg, Anna-Malin Linde, Olov Svartstrom, Anna Risberg, Theresa Enkirch, Mia Brytting, Karin Tegmark-Wisell EPI_ISL_434654 Saroledens Familjelakare The Public Health Agency of Sweden Katarina Jarbur, Oskar Karlsson Lindsjo, Maria Lind Karlberg, Anna-Malin Linde,…

## Sheet: Table 4
EPI_ISL_434678 Viral Respiratory Lab, National Institute for Biomedical Research (INRB)				Pathogen Sequencing Lab, National Institute for Biomedical Research (INRB)	Placide Mbala-Kingebeni; Edith Nkwembe; Eddy Kinganda-Lusamaki; Amuri Aziza; Francisca Muyembe Mawete; Catherine Pratt; Matthias Pauthner; Josh Quick; Allison Black; James Hadfield; Trevor Bedford; Ian Goodfellow; Andrew Rambaut; Nick Loman; Kristian Andersen; Michael Wiley; Steve Ahuka-Mundeke; Jean-Jacques Muyembe Tamfum
EPI_ISL_434682, EPI_ISL_434683, EPI_ISL_434684, EPI_ISL_434685, EPI_ISL_434686, EPI_ISL_434687, EPI_ISL_434688, EPI_ISL_434689, EPI_ISL_434690, EPI_ISL_434691	Johns Hopkins Hospital Department of Pathology Johns Hopkins Hospital Department of Pathology Peter M. Thielen, Thomas Mehoke, Shirlee Wohl, Srividya Ramakrishnan, Melanie Kirsche, Amanda Ernlund, Oluwaseun Falade-Nwulia, Timothy Gilpatrick, Paul Morris, Norah Sadowski, Nídiá Trovao, Victoria Gniazdowski, Michael Schatz, Stuart C. Ray, Winston Timp, Heba Mostafa
EPI_ISL_434692, EPI_ISL_434693, EPI_ISL_434694		Bamrasnaradura hospital National Institute of Health. Department of medical Sciences, Ministry of Public Health, Thailand				Pilailuk,Okada; Siripaporn,Phuygun; Thanutsapa,Thanadachakul; Sittiporn,Parnmen;Warawan,Wongboot; Sunthareeya,Waicharoen; Malinee,Chittaganpitch
EPI_ISL_434697 unknown National Institute of Health. Department of medical Sciences, Ministry of Public Health, Thailand EPI_ISL_434699 Praram 9 Hospital National Institute of Health. Department of medical Sciences, Ministry of Public Health, Thailand EPI_ISL_434701 Panyanunthaphikkhu Chonprathan Medical Center (PCMC) National Institute of Health. Department of medical Sciences, Ministry of Publi…						Pilailuk,Okada; Siripaporn,Phuygun; Thanutsapa,Thanadachakul; Sittiporn,Parnmen;Warawan,Wongboot; Sunthareeya,Waicharoen; Malinee,Chittaganpitch Pilailuk,Okada; Siripaporn,Phuygun; Thanutsapa,Thanadachakul; Sittiporn,Parnmen;Warawan,Wongboot; Sunthareeya,Waicharoen; Malinee,Chittaganpitch Pilailuk,Okada; Siripaporn,Phuygun; Thanutsapa,Thanadachakul; Sittiporn,Parnmen;Warawan,Wongboot; Sunthareeya…
EPI_ISL_434703, EPI_ISL_434704, EPI_ISL_434705, EPI_ISL_434706			Praram 9 Hospital National Institute of Health. Department of medical Sciences, Ministry of Public Health, Thailand			Pilailuk,Okada; Siripaporn,Phuygun; Thanutsapa,Thanadachakul; Sittiporn,Parnmen;Warawan,Wongboot; Sunthareeya,Waicharoen; Malinee,Chittaganpitch
EPI_ISL_434708, EPI_ISL_434709 unknown National Institute of Health. Department of medical Sciences, Ministry of Public Health, Thailand						Pilailuk,Okada; Siripaporn,Phuygun; Thanutsapa,Thanadachakul; Sittiporn,Parnmen;Warawan,Wongboot; Sunthareeya,Waicharoen; Malinee,Chittaganpitch
EPI_ISL_434710 Viral Respiratory Lab, National Institute for Biomedical Research (INRB)				Pathogen Sequencing Lab, National Institute for Biomedical Research (INRB)	Placide Mbala-Kingebeni, Edith Nkwembe, Eddy Kinganda-Lusamaki, Adrienne Amuri Aziza, Francisca Muyembe Mawete, Catherine Pratt, Matthias Pauthner, Josh Quick, Allison Black, James Hadfield, Trevor Bedford, Ian Goodfellow, Andrew Rambaut, Nick Loman, Kristian Andersen, Michael Wiley, Steve Ahuka-Mundeke, Jean-Jacques Muyembe Tamfum
EPI_ISL_434712, EPI_ISL_434713, EPI_ISL_434714, EPI_ISL_434715, EPI_ISL_434716, EPI_ISL_434717, EPI_ISL_434718, EPI_ISL_434720, EPI_ISL_434721, EPI_ISL_434722, EPI_ISL_434724, EPI_ISL_434725, EPI_ISL_434726, EPI_ISL_434727, EPI_ISL_434728, EPI_ISL_434729, EPI_ISL_434730, EPI_ISL_434731, EPI_ISL_434732, EPI_ISL_434735, EPI_ISL_434737, EPI_ISL_434744, EPI_ISL_434745, EPI_ISL_434746, EPI_ISL_434753,…
EPI_ISL_434840, EPI_ISL_434841, EPI_ISL_434843, EPI_ISL_434844, EPI_ISL_434845, EPI_ISL_434846, EPI_ISL_434847, EPI_ISL_434849, EPI_ISL_434850, EPI_ISL_434851, EPI_ISL_434852, EPI_ISL_434853, EPI_ISL_434854, EPI_ISL_434855, EPI_ISL_434856, EPI_ISL_434857, EPI_ISL_434858, EPI_ISL_434859, EPI_ISL_434860, EPI_ISL_434861, EPI_ISL_434863, EPI_ISL_434864, EPI_ISL_434865, EPI_ISL_434866, EPI_ISL_434867,…

## Sheet: Table 5
EPI_ISL_435032, EPI_ISL_435033 Viral Respiratory Lab, National Institute for Biomedical Research (INRB)		Pathogen Sequencing Lab, National Institute for Biomedical Research (INRB)			Placide Mbala-Kingebeni, Edith Nkwembe, Eddy Kinganda-Lusamaki, Adrienne Amuri Aziza, Francisca Muyembe Mawete, Catherine Pratt, Matthias Pauthner, Josh Quick, Allison Black, James Hadfield, Trevor Bedford, Ian Goodfellow, Andrew Rambaut, Nick Loman, Kristian Andersen, Michael Wiley, Steve Ahuka-Mundeke, Jean-Jacques Muyembe Tamfum
EPI_ISL_435034 LSUHS Emerging Viral Threat Laboratory Microbial Genome Sequencing Center Jeremy P. Kamil, John A. Vanchiere, Rona S. Scott, Camille F. Abshire, Abida Siddiqa, Byeong-Jae Lee, Chan-ki Min, Md Maksudul Alam, Monica Gestal-Cartele, Edna Ondari, Adam Greer, Malgorzata Bienkowska-Haba, Katarzyna Zwolinska, Michelle M. Arnold, Jason M. Bodily, Andrew D. Yurochko, Paul M. Weinberger, Chr…
EPI_ISL_435035, EPI_ISL_435036, EPI_ISL_435037, EPI_ISL_435038, EPI_ISL_435039, EPI_ISL_435040, EPI_ISL_435041, EPI_ISL_435042, EPI_ISL_435043, EPI_ISL_435044 EPI_ISL_435045, EPI_ISL_435046, EPI_ISL_435047, EPI_ISL_435048	LSUHS Emerging Viral Threat Laboratory Microbial Genome Sequencing Center Jeremy P. Kamil, John A. Vanchiere, Rona S. Scott, Camille F. Abshire, Abida Siddiqa, Byeong-Jae Lee, Chan-ki Min, Md Maksudul Alam, Monica Gestal-Cartele, Edna Ondari, Adam Greer, Malgorzata Bienkowska-Haba, Katarzyna Zwolinska, Jason M. Bodily, Andrew D. Yurochko, Paul M. Weinberger, Christopher G. Kevil, Martin J. Sapp, …
EPI_ISL_435049 B.J. Medical College and Civil hospital Gujarat Biotechnology Research Centre Pinal Trivedi, Maharshi Pandya, Amit Kanani, Akanksha Verma, Nitin Savaliya, Raghawendra Kumar, Dinesh Kumar, Zuber Saiyed, Dipa Kinariwala, Disha Patel, Binita Aring, Geeta Vaghela, Sonia Barve, Bhavesh Modi, Kairavi Joshi, Gaurishankar Shrimali, Nidhi Sood, Pranay Shah, R D Dixit, Snehal Bagatharia, Kam…
see above National Centre for Disease control (NCDC), CSIR-Institute of Genomics and Integrative Biology (CSIR-IGIB)				NCDC/CSIR-IGIB Pramod Kumar, Rajesh Pandey, Pooja Sharma, Mahesh Dhar, Vivekanand A, Bharathram Uppili, Himanshu Vashisht, Saruchi Wadhwa, Nishu Tyagi, Uma Sharma, Priyanka Singh, Hemlata Lall, Meena Datta, Poonam Gupta, Nidhi Saini, Aarti Tewari, Bibhash Nandi, Dhirendra Kumar, Satyabrata Bag, Varun Jaiswal, Hema Gogia, Preeti Madan, Simrita Singh, Prateek Singh, Debasis Dash, Mitali Mukerji, Ma…
EPI_ISL_435114 Viral Respiratory Lab, National Institute for Biomedical Research (INRB)		Pathogen Sequencing Lab, National Institute for Biomedical Research (INRB)			Placide Mbala-Kingebeni, Edith Nkwembe, Eddy Kinganda-Lusamaki, Adrienne Amuri Aziza, Francisca Muyembe Mawete, Catherine Pratt, Matthias Pauthner, Josh Quick, Allison Black, James Hadfield, Trevor Bedford, Ian Goodfellow, Andrew Rambaut, Nick Loman, Kristian Andersen, Michael Wiley, Steve Ahuka-Mundeke, Jean-Jacques Muyembe Tamfum
EPI_ISL_435119 Mohammed Bin Rashid University of Medicine and Health Sciences			Al Jalila Children's Hospital Ahmad Abou Tayoun, Tom Loney, Hamda Khansaheb, Sathishkumar Ramaswamy, Divinlal Harilal, Zulfa Omar Deesi, Rupa Murthy Varghese, Hanan Al Suwaidi, Abdulmajeed Alkhaja, Mohammed Uddin, Rifat Hamoudi, Rabih Halwani, Abiola Catherine Senok, Qutayba Hamid, Norbert Nowotny, Alawi Alsheikh-Ali
EPI_ISL_435120, EPI_ISL_435121, EPI_ISL_435122, EPI_ISL_435123, EPI_ISL_435124, EPI_ISL_435125, EPI_ISL_435126, EPI_ISL_435127, EPI_ISL_435128, EPI_ISL_435129, EPI_ISL_435130, EPI_ISL_435131, EPI_ISL_435132, EPI_ISL_435133, EPI_ISL_435134, EPI_ISL_435135, EPI_ISL_435136, EPI_ISL_435137, EPI_ISL_435138, EPI_ISL_435139, EPI_ISL_435140, EPI_ISL_435141, EPI_ISL_435142, EPI_ISL_435143
see above Mohammed Bin Rashid University of Medicine and Health Sciences			Al Jalila Genomics Center Ahmad Abou Tayoun, Tom Loney, Hamda Khansaheb, Sathishkumar Ramaswamy, Divinlal Harilal, Zulfa Omar Deesi, Rupa Murthy Varghese, Hanan Al Suwaidi, Abdulmajeed Alkhaja, Mohammed Uddin, Rifat Hamoudi, Rabih Halwani, Abiola Catherine Senok, Qutayba Hamid, Norbert Nowotny, Alawi Alsheikh-Ali
EPI_ISL_435144 Hospital Universitario La Paz Hospital Universitario 12 de Octubre Elias Dahdouh, Sara González, Raúl Recio, Fernando Lázaro, Esther Viedma, Natalia Stella, Julio García, Juan Carlos Galán, Rafael Cantón, Mª Dolores

## Sheet: Table 6
EPI_ISL_435145 Ospedale Civile Giuseppe Mazzini Istituto Zooprofilattico Sperimentale dell'Abruzzo e Molise "G.Caporale" EPI_ISL_435146, EPI_ISL_435147 Villa Serena del Dr. Leonardo Petruzzi Istituto Zooprofilattico Sperimentale dell'Abruzzo e Molise "G.Caporale" EPI_ISL_435148 Ospedale SS Annunziata Istituto Zooprofilattico Sperimentale dell'Abruzzo e Molise "G.Caporale" EPI_ISL_435149 SERVIZIO …											Folgueira, Rafael Delgado, Jesús Mingorance Lorusso A, Marcacci M, Di Domenico M, Ancora M, Curini V, Mangone I, Rinaldi A, Di Pasquale A, Cammà C, Puglia I, Savini G Lorusso A, Marcacci M, Di Domenico M, Ancora M, Curini V, Mangone I, Rinaldi A, Di Pasquale A, Cammà C, Puglia I, Savini G Lorusso A, Marcacci M, Di Domenico M, Ancora M, Curini V, Mangone I, Rinaldi A, Di Pasquale A, Cammà C, Pugli…
EPI_ISL_435152 Servizio di Igiene, Epidemiologia e Sanità Pubblica (SIESP) Avezzano								Istituto Zooprofilattico Sperimentale dell'Abruzzo e Molise "G.Caporale"			Lorusso A, Marcacci M, Di Domenico M, Ancora M, Curini V, Mangone I, Rinaldi A, Di Pasquale A, Cammà C, Puglia I, Savini G
EPI_ISL_435153, EPI_ISL_435154, EPI_ISL_435155		SERVIZIO DI IGIENE E SANITÀ PUBBLICA ASL Teramo Istituto Zooprofilattico Sperimentale dell'Abruzzo e Molise "G.Caporale"									Lorusso A, Marcacci M, Di Domenico M, Ancora M, Curini V, Mangone I, Rinaldi A, Di Pasquale A, Cammà C, Puglia I, Savini G
EPI_ISL_435156, EPI_ISL_435163 Viral Respiratory Lab, National Institute for Biomedical Research (INRB)							Pathogen Sequencing Lab, National Institute for Biomedical Research (INRB)			Placide Mbala-Kingebeni, Edith Nkwembe, Eddy Kinganda-Lusamaki, Amuri Aziza, Francisca Muyembe Mawete, Catherine Pratt, Matthias Pauthner, Josh Quick, Allison Black, James Hadfield, Trevor Bedford, Ian Goodfellow, Andrew Rambaut, Nick Loman, Kristian Andersen, Michael Wiley, Steve Ahuka-Mundeke, Jean-Jacques Muyembe Tamfum
EPI_ISL_435281 Medistra Hospital Jakarta Eijkman Institute for Molecular Biology, Ministry of Research and Technology/National Agency for Research and Innovation EPI_ISL_435282, EPI_ISL_435283 RS Pondok Indah Hospital - Pondok Indah Eijkman Institute for Molecular Biology, Ministry of Research and Technology/National Agency for Research and Innovation											Edison Johar, Frilasita A Yudhaputri, Hidayat Trimarsanto, David H Muljono, Safarina G Malik, Khin Saw Myint, Amin Soebandrio Edison Johar, Frilasita A Yudhaputri, Hidayat Trimarsanto, David H Muljono, Safarina G Malik, Khin Saw Myint, Amin Soebandrio
EPI_ISL_435284 Central Virology Laboratory, Israel Ministry of Health Central Virology Laboratory, Israel Ministry of Health Neta Zuckerman, Efrat Bucris, Oran Erster, Danit Sofer, Orna Mor, Ella Mendelson, Michal Mandelboim EPI_ISL_435286 Central Virology Laboratory, Israel Ministry of Health Central Virology Laboratory, Israel Ministry of Health eta Zuckerman, Efrat Bucris, Oran Erster, Orna Mo…
EPI_ISL_435305, EPI_ISL_435308, EPI_ISL_435310, EPI_ISL_435311, EPI_ISL_435312, EPI_ISL_435313, EPI_ISL_435314, EPI_ISL_435315, EPI_ISL_435316, EPI_ISL_435317				National Hospital of Tropical Diseases Oxford University Clinical Research Unit, Hanoi, Vietnam Nguyen Thi Tam, Van Dinh Trang, Nguyen Thu Trang, Nguyen Thi Ngoc Diep, Le Nguyen Minh Hoa, Pham Ngoc Thach, H. Rogier van Doorn, on behalf of the OUCRU COVID-19 research group
EPI_ISL_435350, EPI_ISL_435353, EPI_ISL_435356, EPI_ISL_435358, EPI_ISL_435359, EPI_ISL_435360, EPI_ISL_435362, EPI_ISL_435363, EPI_ISL_435368, EPI_ISL_435369, EPI_ISL_435372, EPI_ISL_435375, EPI_ISL_435376, EPI_ISL_435377, EPI_ISL_435379, EPI_ISL_435384, EPI_ISL_435389, EPI_ISL_435390, EPI_ISL_435391, EPI_ISL_435393 see above Utah Public Health Laboratory Utah Public Health Laboratory Erin Young…
EPI_ISL_435394, EPI_ISL_435395, EPI_ISL_435397, EPI_ISL_435398, EPI_ISL_435399, EPI_ISL_435400, EPI_ISL_435401, EPI_ISL_435402			Gundersen Molecular Diagnostics Laboratory Kabara Cancer Research Institute Craig S. Richmond, Paraic A. Kenny
EPI_ISL_435403, EPI_ISL_435404, EPI_ISL_435405, EPI_ISL_435406, EPI_ISL_435407, EPI_ISL_435408, EPI_ISL_435409, EPI_ISL_435410, EPI_ISL_435411, EPI_ISL_435412, EPI_ISL_435413, EPI_ISL_435414, EPI_ISL_435415, EPI_ISL_435416, EPI_ISL_435417, EPI_ISL_435418, EPI_ISL_435419, EPI_ISL_435420, EPI_ISL_435421, EPI_ISL_435422, EPI_ISL_435423, EPI_ISL_435424, EPI_ISL_435425, EPI_ISL_435426, EPI_ISL_435427,…
see above Virological Research Group, Szentágothai Research Centre Bioinformatics Research Group, Szentágothai Research Centre												Péter Urbán, Endre Gábor Tóth, Gábor Kemenesi, Róbert Herczeg, Attila Gyenesei, Ferenc Jakab
EPI_ISL_435441, EPI_ISL_435442, EPI_ISL_435443, EPI_ISL_435444					Alaska State Virology Laboratory Alaska State Virology Laboratory Jack Chen, Ph.D.
EPI_ISL_435445, EPI_ISL_435446, EPI_ISL_435447, EPI_ISL_435448, EPI_ISL_435449, EPI_ISL_435450, EPI_ISL_435451, EPI_ISL_435452, EPI_ISL_435453, EPI_ISL_435454, EPI_ISL_435456, EPI_ISL_435457, EPI_ISL_435458, EPI_ISL_435459, EPI_ISL_435460, EPI_ISL_435461, EPI_ISL_435462, EPI_ISL_435464, EPI_ISL_435465, EPI_ISL_435466, EPI_ISL_435467, EPI_ISL_435468, EPI_ISL_435469, EPI_ISL_435470, EPI_ISL_435471
see above	Robert Garry lab					Andersen lab at Scripps Research			Allison Smither, Gilberto Sabino-Santos, Patricia Snarski, Lilia Melnik, Antoinette Bell, Kaylynn Genemaras, Arnaud Drouin, Dahlene Fusco, Robert Garry
EPI_ISL_435473, EPI_ISL_435474	Rady's Childrens Hospital					Andersen lab at Scripps Research			with SEARCH Alliance San Diego SEARCH Alliance San Diego
EPI_ISL_435475, EPI_ISL_435476, EPI_ISL_435477, EPI_ISL_435478, EPI_ISL_435479, EPI_ISL_435480, EPI_ISL_435481, EPI_ISL_435482, EPI_ISL_435483, EPI_ISL_435484, EPI_ISL_435485, EPI_ISL_435486, EPI_ISL_435487, EPI_ISL_435488, EPI_ISL_435489, EPI_ISL_435490, EPI_ISL_435491, EPI_ISL_435492, EPI_ISL_435493, EPI_ISL_435494, EPI_ISL_435495, EPI_ISL_435496, EPI_ISL_435497, EPI_ISL_435498, EPI_ISL_435499,…
see above NYU Langone Health Departments of Pathology and Medicine, New York University School of Medicine										Maria Aguero-Rosenfeld, Brendan Belovarac, Margaret Black, Ludovic Boytard, John Cadley, Paolo Cotzia, John Chen, Dacia Dimartino, Xiaojun Feng, Tatyana Gindin, Emily Guzman, Adriana Heguy, Megan Hogan, Emily Huang, George Jour, Lawrence H. Lin, Raven Luther, Andrew Lytle, Christian Marier, Matthew T. Maurano, Mark J. Mulligan, Peter Meyn, Raquel Ordonez Ciriza, Iman Osman, Jared Pinnell, Vanessa…
EPI_ISL_435550, EPI_ISL_435551, EPI_ISL_435552, EPI_ISL_435553, EPI_ISL_435554			LSUHS Emerging Viral Threat Laboratory Microbial Genome Sequencing Center Rona S. Scott, Jeremy P. Kamil, John A. Vanchiere, Camille F. Abshire, Abida Siddiqa, Byeong-Jae Lee, Chan-ki Min, Md Maksudul Alam, Monica Gestal-Cartele, Edna Ondari, Adam Greer, Malgorzata Bienkowska-Haba, Katarzyna Zwolinska, Jason M. Bodily, Andrew D. Yurochko, Paul M. Weinberger, Christopher G. Kevil, Martin J. Sapp, …
EPI_ISL_435555, EPI_ISL_435556, EPI_ISL_435557, EPI_ISL_435558, EPI_ISL_435559, EPI_ISL_435560, EPI_ISL_435561, EPI_ISL_435562, EPI_ISL_435563, EPI_ISL_435564, EPI_ISL_435565, EPI_ISL_435566, EPI_ISL_435567, EPI_ISL_435568 see above LSUHS Emerging Viral Threat Laboratory Microbial Genome Sequencing Center John A. Vanchiere, Jeremy P. Kamil, Rona S. Scott, Camille F. Abshire, Abida Siddiqa, Byeong…
EPI_ISL_435569, EPI_ISL_435570, EPI_ISL_435571, EPI_ISL_435572, EPI_ISL_435573, EPI_ISL_435574, EPI_ISL_435575, EPI_ISL_435576, EPI_ISL_435577, EPI_ISL_435578, EPI_ISL_435579 see above LSUHS Emerging Viral Threat Laboratory Microbial Genome Sequencing Center Jeremy P. Kamil, John A. Vanchiere, Rona S. Scott, Camille F. Abshire, Abida Siddiqa, Byeong-Jae Lee, Chan-ki Min, Md Maksudul Alam, Monica …
EPI_ISL_435580, EPI_ISL_435583, EPI_ISL_435587, EPI_ISL_435594, EPI_ISL_435596, EPI_ISL_435601, EPI_ISL_435608, EPI_ISL_435609, EPI_ISL_435612, EPI_ISL_435615, EPI_ISL_435621, EPI_ISL_435627, EPI_ISL_435631, EPI_ISL_435634, EPI_ISL_435636, EPI_ISL_435637, EPI_ISL_435639, EPI_ISL_435641, EPI_ISL_435643, EPI_ISL_435645, EPI_ISL_435649, EPI_ISL_435650, EPI_ISL_435654, EPI_ISL_435657, EPI_ISL_435662,…

## Sheet: Table 7
EPI_ISL_435674, EPI_ISL_435675, EPI_ISL_435676, EPI_ISL_435677			National Virology Reference Laboratory National Public Health Laboratory, National Centre for Infectious Diseases							Mak Tze Minn, Octavia Sophie, Chavatte Jean-Marc, Zaini Zainun, Taib Surita, Cui Lin, Lin Raymond Tzer Pin
EPI_ISL_435678, EPI_ISL_435679, EPI_ISL_435680, EPI_ISL_435681, EPI_ISL_435682, EPI_ISL_435683, EPI_ISL_435684, EPI_ISL_435685, EPI_ISL_435686, EPI_ISL_435687, EPI_ISL_435688, EPI_ISL_435689, EPI_ISL_435690, EPI_ISL_435691, EPI_ISL_435692, EPI_ISL_435693, EPI_ISL_435694, EPI_ISL_435695, EPI_ISL_435696, EPI_ISL_435697, EPI_ISL_435698, EPI_ISL_435699, EPI_ISL_435700
see above National Public Health Laboratory, National Centre for Infectious Diseases						National Public Health Laboratory, National Centre for Infectious Diseases					Mak Tze Minn, Octavia Sophie, Chavatte Jean-Marc, Cui Lin, Lin Raymond Tzer Pin
EPI_ISL_435702, EPI_ISL_435703, EPI_ISL_435704, EPI_ISL_435705, EPI_ISL_435706, EPI_ISL_435708, EPI_ISL_435709				Yale COVID-19 Biorepository Grubaugh Lab - Yale School of Public Health Joseph Fauver, Tara Alpert, Anderson Brito, Anne Wyllie, Chantal Vogels, Mary Petrone, Cole Jensen, Chaney Kalinich, Isabel Ott, Arnau Casanovas, Catherine Muenker, Adam Moore, Alice Lu, Maria Tokuyama, Patrick Wong, Peiwen Lu, Saad Omer, Richard Martinello, Allison Nelson, Shelli Farhadian, Akiko Iwasaki, Charlese Dela Cruz,…
EPI_ISL_435716 Connecticut State Department of Public Health Grubaugh Lab - Yale School of Public Health Joseph Fauver, Tara Alpert, Anderson Brito, Anne Wyllie, Chantal Vogels, Mary Petrone, Cole Jensen, Chaney Kalinich, Isabel Ott, Arnau Casanovas, Catherine Muenker, Adam Moore, Alice Lu, Maria Tokuyama, Patrick Wong, Peiwen Lu, Saad Omer, Richard Martinello, Allison Nelson, Shelli Farhadian, A…
EPI_ISL_436040, EPI_ISL_436041, EPI_ISL_436042, EPI_ISL_436043		DC Public Health Lab Dept of Forensic Science Pathogen Discovery, Respiratory Viruses Branch, Division of Viral Diseases, Centers for Disease Control and Prevention							Ying Tao, Jing Zhang, Krista Queen, Yan Li, Anna Uehara, Clinton R. Paden, Haibin Wang, Zachary Weiner, Bettina Bankamp, Suxiang Tong
EPI_ISL_436044 Louisiana Office of Public Health Laboratories Pathogen Discovery, Respiratory Viruses Branch, Division of Viral Diseases, Centers for Disease Control and Prevention EPI_ISL_436045, EPI_ISL_436046 US VI Department of Health Pathogen Discovery, Respiratory Viruses Branch, Division of Viral Diseases, Centers for Disease Control and Prevention									Ying Tao, Jing Zhang, Krista Queen, Yan Li, Anna Uehara, Clinton R. Paden, Haibin Wang, Zachary Weiner, Bettina Bankamp, Suxiang Tong Ying Tao, Jing Zhang, Krista Queen, Yan Li, Anna Uehara, Clinton R. Paden, Haibin Wang, Zachary Weiner, Bettina Bankamp, Suxiang Tong
EPI_ISL_436047, EPI_ISL_436048, EPI_ISL_436049, EPI_ISL_436050, EPI_ISL_436051, EPI_ISL_436052, EPI_ISL_436053, EPI_ISL_436054, EPI_ISL_436055, EPI_ISL_436056, EPI_ISL_436057, EPI_ISL_436058, EPI_ISL_436059, EPI_ISL_436060, EPI_ISL_436061, EPI_ISL_436062, EPI_ISL_436063, EPI_ISL_436064, EPI_ISL_436065, EPI_ISL_436066, EPI_ISL_436067, EPI_ISL_436068, EPI_ISL_436069, EPI_ISL_436070, EPI_ISL_436071,…
see above NYC Department of Health and Mental Hygiene Pathogen Discovery, Respiratory Viruses Branch, Division of Viral Diseases, Centers for Disease Control and Prevention EPI_ISL_436097 Prince Charles Hospital Public Health Virology Laboratory, Forensics and Scientific Services, Queensland Health EPI_ISL_436098 Royal Brisbane and Women's Hospital Public Health Virology Laboratory, Forensic and …								Ying Tao, Krista Queen, Christy Harrison, Jennifer Rakeman, Clinton R. Paden, Jing Zhang, Anna Uehara, Yan Li, Haibin Wang, Jasmine Padilla, Justin Lee, Bettina Bankamp, Zachary Weiner, Suxiang Tong Alyssa Pyke, Neelima Nair, Natalie Simpson, Lisa Leckie, Jamie McMahon, Jean Barcelon, Amanda De Jong, Sean Moody, Doris Genge, Glen Hewitson, Peter Burtonclay, Judy Northill, Ian Maxwell Mackay, Carm…
EPI_ISL_436099 TSGH-CP molecular lab TSGH-CP molecular lab Cherng-Lih Perng, Ming-Jr JIAN, Chih-Kai Chang, Jung-Chung Lin, Kuo-Ming Yeh, Chien-Wen Chen, Sheng-Kang Chiu, Hsing-Yi Chung, Shih-Hung Tsai, Kuo-Sheng Hung, Tien-Yao Chang, Feng-Yee Chang, Hung-Sheng Shang EPI_ISL_436100 TSGH-CP molecular lab TSGH-CP molecular lab Cherng-Lih Perng, Ming-Jr Jian, Chih-Kai Chang, Jung-Chung Lin, Kuo-Ming …
EPI_ISL_436101, EPI_ISL_436102, EPI_ISL_436103, EPI_ISL_436104, EPI_ISL_436106, EPI_ISL_436107, EPI_ISL_436108					TSGH-CP molecular lab TSGH-CP molecular lab Cherng-Lih Perng, Ming-Jr JIAN, Chih-Kai Chang, Jung-Chung Lin, Kuo-Ming Yeh, Chien-Wen Chen, Sheng-Kang Chiu, Hsing-Yi Chung, Shih-Hung Tsai, Kuo-Sheng Hung, Tien-Yao Chang, Feng-Yee Chang, Hung-Sheng Shang
EPI_ISL_436113, EPI_ISL_436114, EPI_ISL_436119, EPI_ISL_436120, EPI_ISL_436126, EPI_ISL_436131	Victorian Infectious Diseases Reference Laboratory (VIDRL) Microbiological Diagnostic Unit Public Health Laboratory and Victorian Infectious Diseases Reference Laboratory, Doherty Institute											Caly L., Seemann T., Sait, M., Schultz M., Druce J., Sherry, N.
EPI_ISL_436157 District Surveillance Unit Department of Neurovirology, National Institute of Mental Health and Neuroscience (NIMHANS)									Chitra Pattabiraman, Vijayalakshmi Reddy, Harsha PK, Risha Rasheed, Shafeeq S Hameed, Manjunatha Venkataswamy, Anita Desai, Ravi Vasanthapuram
EPI_ISL_436197 Servicio de Microbiología. Consorcio Hospital General Universitario de Valencia EPI_ISL_436200 Servicio de Microbiología. Consorcio Hospital General Universitario de Valencia EPI_ISL_436201 Servicio de Microbiología. Consorcio Hospital General Universitario de Valencia EPI_ISL_436202 Servicio de Microbiología. Consorcio Hospital General Universitario de Valencia EPI_ISL_436203 Serv…						Sequencing and Bioinformatics Service and Molecular Epidemiology Research Group. FISABIO-Public Health Sequencing and Bioinformatics Service and Molecular Epidemiology Research Group. FISABIO-Public Health Sequencing and Bioinformatics Service and Molecular Epidemiology Research Group. FISABIO-Public Health Sequencing and Bioinformatics Service and Molecular Epidemiology Research Group. FISABIO-P…	Beatriz Beamud, Lidia Ruiz Roldan, Marta Pla Diaz,Neris Garcia-Gonzalez, Loreto Ferrús Abad, Maria Dolores Ocete, Inma Galán Vendrell, Paula Ruiz-Hueso, Mariana Reyes-Prieto, Vicente Soriano Chirona, Maria Alma Bracho, Griselda De Marco, Llúcia Martínez-Priego, Concepcion Gimeno, Giuseppe D'Auria, Fernando Gonzalez-Candelas Neris Garcia-Gonzalez, Loreto Ferrús Abad, Maria Dolores Ocete, Inma Galá…
EPI_ISL_436209 Servicio de Microbiología. Consorcio Hospital General Sequencing and Bioinformatics Service and Molecular Loreto Ferrús Abad, Maria Dolores Ocete, Inma Galán Vendrell, Paula Ruiz-Hueso, Mariana Reyes-Prieto, Vicente Soriano Chirona, Maria Alma Bracho,
Universitario de Valencia Epidemiology Research Group. FISABIO-Public Health Griselda De Marco, Beatriz Beamud, Lidia Ruiz Roldan, Marta Pla Diaz,Neris Garcia-Gonzalez, Llúcia Martínez-Priego, Concepcion Gimeno, Giuseppe D'Auria, Fernando Gonzalez-Candelas

## Sheet: Table 8
EPI_ISL_436210 Servicio de Microbiología. Consorcio Hospital General Universitario de Valencia EPI_ISL_436211 Servicio de Microbiología. Consorcio Hospital General Universitario de Valencia EPI_ISL_436212 Servicio de Microbiología. Consorcio Hospital General Universitario de Valencia EPI_ISL_436213 Servicio de Microbiología. Consorcio Hospital General Universitario de Valencia EPI_ISL_436214 Serv…	Sequencing and Bioinformatics Service and Molecular Epidemiology Research Group. FISABIO-Public Health Sequencing and Bioinformatics Service and Molecular Epidemiology Research Group. FISABIO-Public Health Sequencing and Bioinformatics Service and Molecular Epidemiology Research Group. FISABIO-Public Health Sequencing and Bioinformatics Service and Molecular Epidemiology Research Group. FISABIO-P…	Loreto Ferrús Abad, Maria Dolores Ocete,Inma Galán Vendrell, Paula Ruiz-Hueso, Mariana Reyes-Prieto, Vicente Soriano Chirona, Maria Alma Bracho, Griselda De Marco, Beatriz Beamud, Lidia Ruiz Roldan, Marta Pla Diaz,Neris Garcia-Gonzalez, Llúcia Martínez-Priego, Concepcion Gimeno, Giuseppe D'Auria, Fernando Gonzalez-Candelas Maria Dolores Ocete, Inma Galán Vendrell, Paula Ruiz-Hueso, Mariana Reyes-…
EPI_ISL_436235, EPI_ISL_436236, EPI_ISL_436237, EPI_ISL_436238, EPI_ISL_436239, EPI_ISL_436240, EPI_ISL_436241, EPI_ISL_436242, EPI_ISL_436244, EPI_ISL_436245, EPI_ISL_436246, EPI_ISL_436247, EPI_ISL_436248, EPI_ISL_436249, EPI_ISL_436250, EPI_ISL_436251, EPI_ISL_436252, EPI_ISL_436254, EPI_ISL_436255, EPI_ISL_436258, EPI_ISL_436261, EPI_ISL_436262, EPI_ISL_436263, EPI_ISL_436264, EPI_ISL_436265,…
see above Servicio de Microbiologia. Hospital Universitario Doctor Peset Sequencing and Bioinformatics Service and Molecular Epidemiology Research Group. FISABIO-Public Health		Juan Alberola Enguídanos, Juan Jose Camarena Miñana, Rosa González Pellicer, Neris Garcia-Gonzalez, Inma Galán Vendrell, Sandra Carbo, Loreto Ferrús Abad, Paula Ruiz-Hueso, Mariana Reyes-Prieto, Vicente Soriano Chirona, Ivan Ansari, Maria Alma Bracho, Griselda De Marco, Beatriz Beamud, Lidia Ruiz Roldan, Marta Pla Diaz, Llúcia Martínez-Priego, Giuseppe D'Auria, Jose Miguel Nogueira Coito, Fernand…
EPI_ISL_436271 Servicio de Microbiología. Consorcio Hospital General Universitario de Valencia EPI_ISL_436272 Servicio de Microbiología. Consorcio Hospital General Universitario de Valencia EPI_ISL_436282 Servicio de Microbiologia. Hospital Clinico Universitario de Valencia EPI_ISL_436283 Servicio de Microbiologia. Hospital Clinico Universitario de Valencia EPI_ISL_436284 Servicio de Microbiologi…	Sequencing and Bioinformatics Service and Molecular Epidemiology Research Group. FISABIO-Public Health Sequencing and Bioinformatics Service and Molecular Epidemiology Research Group. FISABIO-Public Health Sequencing and Bioinformatics Service and Molecular Epidemiology Research Group. FISABIO-Public Health Sequencing and Bioinformatics Service and Molecular Epidemiology Research Group. FISABIO-P…	Griselda De Marco, Beatriz Beamud, Lidia Ruiz Roldan, Marta Pla Diaz,Neris Garcia-Gonzalez, Loreto Ferrús Abad, Maria Dolores Ocete, Inma Galán Vendrell, Paula Ruiz-Hueso, Mariana Reyes-Prieto, Vicente Soriano Chirona, Maria Alma Bracho, Llúcia Martínez-Priego, Concepcion Gimeno, Giuseppe D'Auria, Fernando Gonzalez-Candelas Beatriz Beamud, Lidia Ruiz Roldan, Marta Pla Diaz,Neris Garcia-Gonzalez, …

## Sheet: Table 9
EPI_ISL_436287 Servicio de Microbiologia. Hospital Clinico Universitario de Valencia EPI_ISL_436288 Servicio de Microbiologia. Hospital Clinico Universitario de Valencia EPI_ISL_436290 Servicio de Microbiologia. Hospital Clinico Universitario de Valencia EPI_ISL_436291 Servicio de Microbiologia. Hospital Clinico Universitario de Valencia EPI_ISL_436292 Servicio de Microbiologia. Hospital Clinico …	Sequencing and Bioinformatics Service and Molecular Epidemiology Research Group. FISABIO-Public Health Sequencing and Bioinformatics Service and Molecular Epidemiology Research Group. FISABIO-Public Health Sequencing and Bioinformatics Service and Molecular Epidemiology Research Group. FISABIO-Public Health Sequencing and Bioinformatics Service and Molecular Epidemiology Research Group. FISABIO-P…	Paula Ruiz-Hueso, Mariana Reyes-Prieto, Vicente Soriano Chirona, Ivan Ansari, David Navarro, Maria Alma Bracho, Griselda De Marco, Beatriz Beamud, Lidia Ruiz Roldan, Marta Pla Diaz, Neris Garcia-Gonzalez, Inma Galán Vendrell, Sandra Carbo, Loreto Ferrús Abad, Llúcia Martínez-Priego, Giuseppe D'Auria, Fernando Gonzalez-Candelas Mariana Reyes-Prieto, Vicente Soriano Chirona, Ivan Ansari, David Nava…
EPI_ISL_436341 Servicio de Microbiologia. Hospital Clinico Universitario de Valencia EPI_ISL_436342 Servicio de Microbiologia. Hospital Clinico Universitario de Valencia EPI_ISL_436345 Servicio de Microbiologia. Hospital Clinico Universitario de Valencia EPI_ISL_436346 Servicio de Microbiologia. Hospital Clinico Universitario de Valencia EPI_ISL_436355 Servicio de Microbiologia. Hospital Clinico …	Sequencing and Bioinformatics Service and Molecular Epidemiology Research Group. FISABIO-Public Health Sequencing and Bioinformatics Service and Molecular Epidemiology Research Group. FISABIO-Public Health Sequencing and Bioinformatics Service and Molecular Epidemiology Research Group. FISABIO-Public Health Sequencing and Bioinformatics Service and Molecular Epidemiology Research Group. FISABIO-P…	Lidia Ruiz Roldan, Marta Pla Diaz, Neris Garcia-Gonzalez, Inma Galán Vendrell, Sandra Carbo, Loreto Ferrús Abad, Paula Ruiz-Hueso, Mariana Reyes-Prieto, Vicente Soriano Chirona, Ivan Ansari, David Navarro, Maria Alma Bracho, Griselda De Marco, Beatriz Beamud, Llúcia Martínez-Priego, Giuseppe D'Auria, Fernando Gonzalez-Candelas Marta Pla Diaz, Neris Garcia-Gonzalez, Inma Galán Vendrell, Sandra Car…

## Sheet: Table 10
EPI_ISL_436373, EPI_ISL_436374, EPI_ISL_436376, EPI_ISL_436377, EPI_ISL_436378, EPI_ISL_436379, EPI_ISL_436380	Servicio de Microbiologia. Hospital Universitario Doctor Peset Sequencing and Bioinformatics Service and Molecular Epidemiology Research Group. FISABIO-Public Health		Juan Alberola Enguídanos, Juan Jose Camarena Miñana, Rosa González Pellicer, Neris Garcia-Gonzalez, Inma Galán Vendrell, Sandra Carbo, Loreto Ferrús Abad, Paula Ruiz-Hueso, Mariana Reyes-Prieto, Vicente Soriano Chirona, Ivan Ansari, Maria Alma Bracho, Griselda De Marco, Beatriz Beamud, Lidia Ruiz Roldan, Marta Pla Diaz, Llúcia Martínez-Priego, Giuseppe D'Auria, Jose Miguel Nogueira Coito, Fernand…
EPI_ISL_436382 Servicio de Microbiología. Consorcio Hospital General Universitario de Valencia EPI_ISL_436383 Servicio de Microbiología. Consorcio Hospital General Universitario de Valencia EPI_ISL_436384 Servicio de Microbiología. Consorcio Hospital General Universitario de Valencia EPI_ISL_436386 Servicio de Microbiología. Consorcio Hospital General Universitario de Valencia EPI_ISL_436387 Serv…		Sequencing and Bioinformatics Service and Molecular Epidemiology Research Group. FISABIO-Public Health Sequencing and Bioinformatics Service and Molecular Epidemiology Research Group. FISABIO-Public Health Sequencing and Bioinformatics Service and Molecular Epidemiology Research Group. FISABIO-Public Health Sequencing and Bioinformatics Service and Molecular Epidemiology Research Group. FISABIO-P…	Loreto Ferrús Abad, Maria Dolores Ocete,Inma Galán Vendrell, Paula Ruiz-Hueso, Mariana Reyes-Prieto, Vicente Soriano Chirona, Maria Alma Bracho, Griselda De Marco, Beatriz Beamud, Lidia Ruiz Roldan, Marta Pla Diaz,Neris Garcia-Gonzalez, Llúcia Martínez-Priego, Concepcion Gimeno, Giuseppe D'Auria, Fernando Gonzalez-Candelas Maria Dolores Ocete, Inma Galán Vendrell, Paula Ruiz-Hueso, Mariana Reyes-…
EPI_ISL_436411 Servicio de Microbiologia. Hospital Clinico Universitario de Sequencing and Bioinformatics Service and Molecular Neris Garcia-Gonzalez, Inma Galán Vendrell, Sandra Carbo, Loreto Ferrús Abad, Paula Ruiz-Hueso, Mariana Reyes-Prieto, Vicente Soriano Chirona, Ivan
Valencia Epidemiology Research Group. FISABIO-Public Health Ansari, David Navarro, Maria Alma Bracho, Griselda De Marco, Beatriz Beamud, Lidia Ruiz Roldan, Marta Pla Diaz, Llúcia Martínez-Priego, Giuseppe D'Auria, Fernando Gonzalez-Candelas

[truncated: 3,058 more sheets: Table 11, Table 12, Table 13, Table 14, Table 15, Table 16, Table 17, Table 18, Table 19, Table 20, Table 21, Table 22, Table 23, Table 24, Table 25, Table 26, Table 27, Table 28, Table 29, Table 30 …]
